# Supplementary material for: Genetic characterization of chicken infectious anaemia viruses isolated in Korea and their pathogenicity in chicks
Source: Front Cell Infect Microbiol. 2024 Feb 13;14:1333596. doi: 10.3389/fcimb.2024.1333596 (PMC10900523; doi:10.3389/fcimb.2024.1333596)
Supplement: Supplementary file 3 [file Table_1.xlsx]

## Sheet: MatrixOutput
Strains		28 strains isolated in Korea																												61 strains identified in other countries (NCBI)
		1	2	3	4	5	6	7	8	9	10	11	12	13	14	15	16	17	18	19	20	21	22	23	24	25	26	27	28	1	2	3	4	5	6	7	8	9	10	11	12	13	14	15	16	17	18	19	20
28 strains identified in Korea	1. 08AQ017A_{IIIa}		98.3719	98.3722	96.886	98.3719	98.6821	98.5053	97.7901	98.6821	98.5048	96.933	97.7907	98.6829	97.8806	98.0588	96.886	97.1595	98.5942	97.8804	97.0225	97.1131	97.022	97.1131	97.0666	98.8595	97.1136	97.3386	97.5643	98.0591	97.0676	98.1042	98.1487	96.8855	95.2986	96.9778	98.5055	97.3358	97.8359	98.0145	98.6384	98.1452	98.0591	98.2824	97.9253	97.8806	97.8354	97.7464	97.8804
	2. 09AD301_{IIIb}	98.3719		99.651	96.6597	100	98.238	98.0603	98.0594	98.4607	98.1491	96.5701	99.1243	98.1942	99.2565	99.5194	96.478	96.707	98.105	99.3002	96.4785	96.5697	96.478	96.5697	96.6147	98.461	96.7516	96.796	98.815	98.015	96.8418	98.5495	99.3882	96.5226	95.7162	96.6601	99.0364	96.8846	98.193	98.4605	99.0804	98.5911	99.432	99.6072	99.1244	98.8597	99.0358	98.948	98.2377
	3. 09AD354_{IIIb}	98.3722	99.651		96.796	99.651	98.3273	98.1497	97.9702	98.5497	98.2385	96.6616	98.9479	98.2834	99.0363	99.2561	96.5239	96.7983	98.1943	99.0362	96.5701	96.6613	96.5697	96.6613	96.7063	98.5499	96.8429	96.8874	98.5493	98.1046	96.933	98.5495	99.1245	96.6143	95.625	96.7516	98.9482	96.9313	98.2377	98.4605	99.0805	98.4581	99.1684	99.3443	98.8598	98.6382	98.8152	98.6828	98.1487
	4. 09AD367_{IIa}	96.886	96.6597	96.796		96.6597	96.886	96.6601	95.9262	97.022	96.6138	98.0598	96.4317	96.7983	96.4326	96.338	98.5053	98.5942	96.7073	96.0182	98.5056	98.5944	98.5944	98.5944	98.6386	96.887	98.9921	98.7269	95.881	96.2486	99.3879	96.752	96.4326	99.1243	95.2986	99.2125	97.0248	98.6817	96.2941	96.5697	97.1148	96.5177	96.4776	96.4307	96.3411	96.2486	96.3862	96.0664	96.3411
	5. 09AQ174_{IIIb}	98.3719	100	99.651	96.6597		98.238	98.0603	98.0594	98.4607	98.1491	96.5701	99.1243	98.1942	99.2565	99.5194	96.478	96.707	98.105	99.3002	96.4785	96.5697	96.478	96.5697	96.6147	98.461	96.7516	96.796	98.815	98.015	96.8418	98.5495	99.3882	96.5226	95.7162	96.6601	99.0364	96.8846	98.193	98.4605	99.0804	98.5911	99.432	99.6072	99.1244	98.8597	99.0358	98.948	98.2377
	6. 09AQ183_{IIIa}	98.6821	98.238	98.3273	96.886	98.238		98.8148	97.7466	98.9911	98.9471	96.8874	97.9699	98.9479	97.9699	97.9241	96.7956	97.0693	98.8595	97.8354	96.9322	97.0229	96.9317	97.0229	96.9763	99.2558	96.8865	97.2941	97.5652	98.0143	96.9763	98.1937	98.0591	96.794	95.4863	96.8865	98.4165	97.247	97.791	98.1042	98.5931	98.1008	98.0591	98.1482	97.9253	97.6999	97.8354	97.6564	97.8359
	7. 10AQ095_{IIIa}	98.5053	98.0603	98.1497	96.6601	98.0603	98.8148		97.4771	98.8155	98.9921	96.9338	97.7466	99.0805	97.657	97.7914	96.9334	97.0251	99.0805	97.6568	96.9786	97.0693	96.8878	96.979	96.9326	99.2125	96.7063	97.2049	97.2957	97.7466	96.7965	97.9261	97.7916	96.568	95.4394	96.7055	98.1943	97.1123	97.6574	97.8363	98.4166	97.8776	97.7466	97.9707	97.6122	97.4761	97.522	97.3873	97.4321
	8. 10AQ135_{IIIb}	97.7901	98.0594	97.9702	95.9262	98.0594	97.7466	97.4771		97.611	97.4769	95.9287	97.8351	97.4324	97.8357	97.7897	96.1573	96.1582	97.4323	97.6551	96.1107	96.2025	96.0188	96.1112	96.0639	97.7017	96.0633	96.2475	97.3849	97.4309	96.1101	98.0598	97.7907	95.7876	95.0637	95.9267	98.4161	96.2453	97.5203	97.9702	97.9704	98.5911	97.925	97.9694	97.7009	97.5199	97.7009	97.4764	99.124
	9. 12AQ041_{IIIa}	98.6821	98.4607	98.5497	97.022	98.4607	98.9911	98.8155	97.611		98.9476	96.8433	98.0143	98.9481	98.104	98.1479	96.887	96.8878	98.8598	97.9247	96.7503	96.8413	96.8413	96.8413	96.9773	99.2121	97.0225	97.1577	97.5652	98.104	97.2032	98.1937	98.1487	96.794	95.2986	96.9312	98.5941	97.0658	98.0598	98.1042	98.7709	98.1905	98.2819	98.3266	98.0145	97.745	97.9697	97.8359	97.8804
	10. 16AD092_{IIIa}	98.5048	98.1491	98.2385	96.6138	98.1491	98.9471	98.9921	97.4769	98.9476		96.7516	97.7009	99.3004	97.791	97.8351	96.6138	96.9786	99.2125	97.6561	96.8413	96.9322	96.9322	96.9322	96.8855	99.3	96.6592	97.0681	97.3399	97.8354	96.6587	98.1491	97.9253	96.4295	95.4409	96.4766	98.3277	97.1574	97.7466	98.0596	98.5048	97.9668	97.9702	98.0594	97.7462	97.5655	97.6561	97.4767	97.6566
	11. 17AD007_{IIb}	96.933	96.5701	96.6616	98.0598	96.5701	96.8874	96.9338	95.9287	96.8433	96.7516		96.2966	97.0259	96.3425	96.2034	98.5943	98.8154	96.9352	96.0207	98.594	98.6827	98.5938	98.6827	98.6379	97.1157	97.925	98.5938	95.7898	96.1586	98.2384	96.7523	96.3419	97.925	95.3461	98.0596	96.89	98.5039	96.3874	96.5701	96.8433	96.4729	96.2959	96.2959	96.1597	96.1586	96.2963	95.7919	96.3422
	12. 17AD008_{IIIb}	97.7907	99.1243	98.9479	96.4317	99.1243	97.9699	97.7466	97.8351	98.0143	97.7009	96.2966		97.7468	99.3883	99.0798	96.4326	96.6165	97.7466	98.7707	96.478	96.5693	96.3866	96.4785	96.5235	98.0148	96.387	96.5235	98.7265	97.7912	96.6143	98.238	99.0364	96.2941	95.3436	96.4321	98.6382	96.5674	97.7446	98.1485	98.6825	98.2794	98.992	98.9035	99.1245	98.5936	99.1684	98.5055	97.8348
	13. 18AD027_{IIIa}	98.6829	98.1942	98.2834	96.7983	98.1942	98.9479	99.0805	97.4324	98.9481	99.3004	97.0259	97.7468		97.8366	97.881	96.8894	97.252	99.8257	97.702	97.1159	97.2064	97.1157	97.2064	97.1605	99.3883	97.0251	97.3418	97.4764	97.9261	96.9344	98.105	97.9709	96.7066	95.349	96.7529	98.3723	97.3404	97.8815	98.0155	98.5943	98.0122	97.9261	98.1049	97.7918	97.6118	97.702	97.5225	97.6573
	14. 18AD038_{IIIb}	97.8806	99.2565	99.0363	96.4326	99.2565	97.9699	97.657	97.8357	98.104	97.791	96.3425	99.3883	97.8366		98.9918	96.3406	96.6622	97.7469	98.6823	96.433	96.5243	96.4326	96.5243	96.5693	98.1044	96.433	96.5693	98.5936	97.7912	96.6152	98.2822	99.0364	96.2951	95.2031	96.433	98.727	96.6132	97.8348	98.1485	98.7712	98.2796	99.0803	98.992	99.2126	98.6384	99.3444	98.5055	98.0145
	15. 18AD062_{IIIb}	98.0588	99.5194	99.2561	96.338	99.5194	97.9241	97.7914	97.7897	98.1479	97.8351	96.2034	99.0798	97.881	98.9918		96.1107	96.3411	97.8363	99.1238	96.2486	96.3402	96.2019	96.2941	96.3391	98.1485	96.3397	96.3841	98.6373	97.8804	96.5209	98.3266	99.0798	96.2001	95.3877	96.3386	98.7265	96.4727	98.0585	98.2372	98.7707	98.3678	99.1236	99.2996	98.992	98.5934	98.8143	98.7265	97.9237
	16. 18R001_{IIb}	96.886	96.478	96.5239	98.5053	96.478	96.7956	96.9334	96.1573	96.887	96.6138	98.5943	96.4326	96.8894	96.3406	96.1107		99.0364	96.8891	95.9267	99.1686	99.2565	99.0805	99.1686	99.1244	97.0238	98.2384	98.948	95.9262	96.1112	98.505	96.5239	96.2955	98.2826	95.3931	98.3722	96.8438	98.8149	96.1117	96.3411	96.8878	96.6083	96.2495	96.2486	96.2959	96.1563	96.2491	95.837	96.387
	17. 18R014B_{IIb}	97.1595	96.707	96.7983	98.5942	96.707	97.0693	97.0251	96.1582	96.8878	96.9786	98.8154	96.6165	97.252	96.6622	96.3411	99.0364		97.1616	96.1126	99.2565	99.3443	99.2564	99.3443	99.3002	97.2963	98.4607	98.948	96.1121	96.4792	98.594	96.707	96.5708	98.4161	95.3467	98.461	97.1164	98.9032	96.4337	96.5247	97.0705	96.7011	96.525	96.5243	96.6624	96.3874	96.6162	96.1139	96.5704
	18. 18R058B_{IIIa}	98.5942	98.105	98.1943	96.7073	98.105	98.8595	99.0805	97.4323	98.8598	99.2125	96.9352	97.7466	99.8257	97.7469	97.8363	96.8891	97.1616		97.7018	97.1157	97.2061	97.0251	97.1159	97.07	99.3005	96.9344	97.2515	97.4761	97.8365	96.8436	98.0156	97.8813	96.6155	95.3022	96.6619	98.2834	97.25	97.7919	97.9261	98.5056	97.9674	97.8365	98.0155	97.7021	97.6116	97.6122	97.4324	97.5674
	19. 18R059_{IIIb}	97.8804	99.3002	99.0362	96.0182	99.3002	97.8354	97.6568	97.6551	97.9247	97.6561	96.0207	98.7707	97.702	98.6823	99.1238	95.9267	96.1126	97.7018		96.1563	96.1568	95.973	96.0655	96.1568	98.0598	96.1112	96.2019	98.4597	97.6558	96.2019	98.104	98.8594	95.8798	95.3899	96.0188	98.5936	96.2908	97.6548	98.0143	98.5493	98.0997	98.9918	99.1678	98.6821	98.4156	98.504	98.4159	97.8801
	20. 18R072_{IIb}	97.0225	96.4785	96.5701	98.5056	96.4785	96.9322	96.9786	96.1107	96.7503	96.8413	98.594	96.478	97.1159	96.433	96.2486	99.1686	99.2565	97.1157	96.1563		99.9129	99.7384	99.6511	99.6072	97.1599	98.3277	98.9923	96.0645	96.3402	98.4165	96.6609	96.433	98.3275	95.2986	98.4168	96.9801	98.9476	96.2955	96.4785	96.9338	96.5628	96.387	96.3862	96.4333	96.2481	96.3866	95.9753	96.4326
	21. 18R080_{IIb}	97.1131	96.5697	96.6613	98.5944	96.5697	97.0229	97.0693	96.2025	96.8413	96.9322	98.6827	96.5693	97.2064	96.5243	96.3402	99.2565	99.3443	97.2061	96.1568	99.9129		99.8257	99.7384	99.6947	97.2503	98.4167	99.0805	96.1563	96.3406	98.5053	96.752	96.5243	98.4165	95.3449	98.5056	97.0707	99.0359	96.387	96.5697	97.0245	96.6542	96.4785	96.4776	96.5247	96.3397	96.478	96.0672	96.5239
	22. 18R083_{IIb}	97.022	96.478	96.5697	98.5944	96.478	96.9317	96.8878	96.0188	96.8413	96.9322	98.5938	96.3866	97.1157	96.4326	96.2019	99.0805	99.2564	97.0251	95.973	99.7384	99.8257		99.651	99.6071	97.1595	98.3276	98.9922	95.9725	96.2486	98.4163	96.6605	96.4326	98.3273	95.2045	98.4167	96.9799	98.9474	96.2951	96.478	96.9334	96.5168	96.3866	96.3857	96.433	96.2025	96.3862	95.9749	96.4321
	23. 19AD028_{IIb}	97.1131	96.5697	96.6613	98.5944	96.5697	97.0229	96.979	96.1112	96.8413	96.9322	98.6827	96.4785	97.2064	96.5243	96.2941	99.1686	99.3443	97.1159	96.0655	99.6511	99.7384	99.651		99.6947	97.2503	98.4167	99.0805	96.065	96.3406	98.5053	96.752	96.5243	98.4165	95.3913	98.5056	97.0707	99.0359	96.433	96.5697	97.0245	96.6087	96.4785	96.4776	96.5247	96.2946	96.478	96.0672	96.5239
	24. 19AD069_{IIb}	97.0666	96.6147	96.7063	98.6386	96.6147	96.9763	96.9326	96.0639	96.9773	96.8855	98.6379	96.5235	97.1605	96.5693	96.3391	99.1244	99.3002	97.07	96.1568	99.6072	99.6947	99.6071	99.6947		97.295	98.461	99.0362	96.1101	96.3857	98.5495	96.7969	96.5693	98.4607	95.2502	98.5499	97.0703	98.9914	96.4321	96.6147	97.0693	96.6537	96.5235	96.4766	96.5239	96.2475	96.523	96.1126	96.6605
	25. 19AQ001_{IIIa}	98.8595	98.461	98.5499	96.887	98.461	99.2558	99.2125	97.7017	99.2121	99.3	97.1157	98.0148	99.3883	98.1044	98.1485	97.0238	97.2963	99.3005	98.0598	97.1599	97.2503	97.1595	97.2503	97.295		96.9786	97.4755	97.6555	98.1935	97.0685	98.283	98.2382	96.8408	95.4394	96.8874	98.6387	97.474	98.0154	98.1937	98.8595	98.28	98.1935	98.3717	98.0598	97.8801	98.0598	97.7914	97.9706
	26. 19AQ023_{IIa}	97.1136	96.7516	96.8429	98.9921	96.7516	96.8865	96.7063	96.0633	97.0225	96.6592	97.925	96.387	97.0251	96.433	96.3397	98.2384	98.4607	96.9344	96.1112	98.3277	98.4167	98.3276	98.4167	98.461	96.9786		98.4607	96.0664	96.2491	98.9918	96.6609	96.5247	98.6381	95.3472	98.7712	97.0251	98.3259	96.3406	96.4785	97.1151	96.6091	96.6613	96.523	96.3415	96.2951	96.3866	96.159	96.3415
	27. 19AQ026_{IIb}	97.3386	96.796	96.8874	98.7269	96.796	97.2941	97.2049	96.2475	97.1577	97.0681	98.5938	96.5235	97.3418	96.5693	96.3841	98.948	98.948	97.2515	96.2019	98.9923	99.0805	98.9922	99.0805	99.0362	97.4755	98.4607		96.1101	96.4766	98.7265	96.8874	96.6601	98.6379	95.5776	98.727	97.2059	99.1678	96.5689	96.7055	97.3403	96.6537	96.6143	96.6133	96.5239	96.4766	96.523	96.2039	96.6597
	28. 19AD011_{IIIb}	97.5643	98.815	98.5493	95.881	98.815	97.5652	97.2957	97.3849	97.5652	97.3399	95.7898	98.7265	97.4764	98.5936	98.6373	95.9262	96.1121	97.4761	98.4597	96.0645	96.1563	95.9725	96.065	96.1101	97.6555	96.0664	96.1101		97.4309	96.065	97.9247	98.9035	95.834	95.0149	95.8815	98.1932	96.1991	97.3391	97.7897	98.46	97.9651	98.7265	98.5931	98.4602	98.1924	98.3704	98.2826	97.4298
61 strains identified in other countries (NCBI)	1. D10068_|_26P4_|_Netherland_|_2007_{IIIb}	98.0591	98.015	98.1046	96.2486	98.015	98.0143	97.7466	97.4309	98.104	97.8354	96.1586	97.7912	97.9261	97.7912	97.8804	96.1112	96.4792	97.8365	97.6558	96.3402	96.3406	96.2486	96.3406	96.3857	98.1935	96.2491	96.4766	97.4309		96.4317	98.2384	97.9255	96.3852	94.8752	96.4321	98.461	96.4285	97.8359	98.149	98.2831	98.011	97.8801	97.9699	97.7914	97.4302	97.6564	97.4769	97.7009
	2. AB027470_|_TR20_|_Japan_|_1999_{IIa}	97.0676	96.8418	96.933	99.3879	96.8418	96.9763	96.7965	96.1101	97.2032	96.6587	98.2384	96.6143	96.9344	96.6152	96.5209	98.505	98.594	96.8436	96.2019	98.4165	98.5053	98.4163	98.5053	98.5495	97.0685	98.9918	98.7265	96.065	96.4317		96.8426	96.6152	99.124	95.4863	99.2122	97.2059	98.5922	96.568	96.6605	97.2957	96.7004	96.6601	96.6133	96.5239	96.4317	96.5689	96.2959	96.5239
	3. AB031296_|_A2_|_Japan_|_2000_{IIIb}	98.1042	98.5495	98.5495	96.752	98.5495	98.1937	97.9261	98.0598	98.1937	98.1491	96.7523	98.238	98.105	98.2822	98.3266	96.5239	96.707	98.0156	98.104	96.6609	96.752	96.6605	96.752	96.7969	98.283	96.6609	96.8874	97.9247	98.2384	96.8426		98.3715	96.6143	95.5314	96.6609	98.904	96.8856	98.2819	99.5635	98.5497	98.547	98.4161	98.3269	98.0596	97.8348	98.104	97.8361	98.3275
	4. AB046590_|_AH9410_|_Japan_|2001_{IIIb}	98.1487	99.3882	99.1245	96.4326	99.3882	98.0591	97.7916	97.7907	98.1487	97.9253	96.3419	99.0364	97.9709	99.0364	99.0798	96.2955	96.5708	97.8813	98.8594	96.433	96.5243	96.4326	96.5243	96.5693	98.2382	96.5247	96.6601	98.9035	97.9255	96.6152	98.3715		96.3862	95.4369	96.5247	98.7713	96.7489	97.8798	98.2822	99.1244	98.5022	99.2564	99.1683	98.9481	98.7712	98.8594	99.2126	97.9697
	5. AB119448_|_G6_|_Japan_|2009_{IIa}	96.8855	96.5226	96.6143	99.1243	96.5226	96.794	96.568	95.7876	96.794	96.4295	97.925	96.2941	96.7066	96.2951	96.2001	98.2826	98.4161	96.6155	95.8798	98.3275	98.4165	98.3273	98.4165	98.4607	96.8408	98.6381	98.6379	95.834	96.3852	99.124	96.6143	96.3862		95.0178	99.1242	96.8885	98.5033	96.1563	96.4317	97.0689	96.4713	96.3402	96.3852	96.3874	96.2481	96.2486	95.9283	96.2034
	6. AF227982_|_CAU269/7_|_Australia_|2001_{I}	95.2986	95.7162	95.625	95.2986	95.7162	95.4863	95.4394	95.0637	95.2986	95.4409	95.3461	95.3436	95.349	95.2031	95.3877	95.3931	95.3467	95.3022	95.3899	95.2986	95.3449	95.2045	95.3913	95.2502	95.4394	95.3472	95.5776	95.0149	94.8752	95.4863	95.5314	95.4369	95.0178		95.158	95.7629	95.4812	95.2023	95.3449	95.4851	95.3837	95.5749	95.4825	95.1566	95.3443	95.2951	95.1122	95.0622
	7. AF285882_|_SMSC-1_|Malaysia_|_2003_{IIa}	96.9778	96.6601	96.7516	99.2125	96.6601	96.8865	96.7055	95.9267	96.9312	96.4766	98.0596	96.4321	96.7529	96.433	96.3386	98.3722	98.461	96.6619	96.0188	98.4168	98.5056	98.4167	98.5056	98.5499	96.8874	98.7712	98.727	95.8815	96.4321	99.2122	96.6609	96.5247	99.1242	95.158		97.0251	98.593	96.2946	96.5243	97.2059	96.4262	96.478	96.4312	96.3415	96.2941	96.3866	96.159	96.3415
	8. AF311892_|_98D02152_|USA_|_2010_{IIIb}	98.5055	99.0364	98.9482	97.0248	99.0364	98.4165	98.1943	98.4161	98.5941	98.3277	96.89	98.6382	98.3723	98.727	98.7265	96.8438	97.1164	98.2834	98.5936	96.9801	97.0707	96.9799	97.0707	97.0703	98.6387	97.0251	97.2059	98.1932	98.461	97.2059	98.904	98.7713	96.8885	95.7629	97.0251		97.2044	98.505	98.8155	98.8599	98.8575	98.8154	98.9918	98.7269	98.4161	98.594	98.4166	98.6381
	9. AF311900_|_98D06073_|_USA_|_2010_{IIb}	97.3358	96.8846	96.9313	98.6817	96.8846	97.247	97.1123	96.2453	97.0658	97.1574	98.5039	96.5674	97.3404	96.6132	96.4727	98.8149	98.9032	97.25	96.2908	98.9476	99.0359	98.9474	99.0359	98.9914	97.474	98.3259	99.1678	96.1991	96.4285	98.5922	96.8856	96.7489	98.5033	95.4812	98.593	97.2044		96.5669	96.7035	97.1578	96.7426	96.703	96.702	96.6128	96.5205	96.6577	96.293	96.5669
	10. AF390038_|_3-1_|_Malaysia_|_2003_{IIIb}	97.8359	98.193	98.2377	96.2941	98.193	97.791	97.6574	97.5203	98.0598	97.7466	96.3874	97.7446	97.8815	97.8348	98.0585	96.1117	96.4337	97.7919	97.6548	96.2955	96.387	96.2951	96.433	96.4321	98.0154	96.3406	96.5689	97.3391	97.8359	96.568	98.2819	97.8798	96.1563	95.2023	96.2946	98.505	96.5669		98.1034	98.1042	97.9658	97.9241	97.969	97.745	97.3845	97.6999	97.5213	97.745
	11. AY040632_|_3-1P60_|_Malaysia_|_2003_{IIIb}	98.0145	98.4605	98.4605	96.5697	98.4605	98.1042	97.8363	97.9702	98.1042	98.0596	96.5701	98.1485	98.0155	98.1485	98.2372	96.3411	96.5247	97.9261	98.0143	96.4785	96.5697	96.478	96.5697	96.6147	98.1937	96.4785	96.7055	97.7897	98.149	96.6605	99.5635	98.2822	96.4317	95.3449	96.5243	98.8155	96.7035	98.1034		98.4607	98.4578	98.3269	98.2375	97.9699	97.7897	98.0143	97.7462	98.2382
	12. AY839944_|_LF4_|_China_|_2004_{IIIb}	98.6384	99.0804	99.0805	97.1148	99.0804	98.5931	98.4166	97.9704	98.7709	98.5048	96.8433	98.6825	98.5943	98.7712	98.7707	96.8878	97.0705	98.5056	98.5493	96.9338	97.0245	96.9334	97.0245	97.0693	98.8595	97.1151	97.3403	98.46	98.2831	97.2957	98.5497	99.1244	97.0689	95.4851	97.2059	98.8599	97.1578	98.1042	98.4607		98.458	98.9038	98.8595	98.5941	98.4605	98.5493	98.5943	98.149
	13. AF313470_|_Del-Ros_|_USA_|_2000_{IIIb}	98.1452	98.5911	98.4581	96.5177	98.5911	98.1008	97.8776	98.5911	98.1905	97.9668	96.4729	98.2794	98.0122	98.2796	98.3678	96.6083	96.7011	97.9674	98.0997	96.5628	96.6542	96.5168	96.6087	96.6537	98.28	96.6091	96.6537	97.9651	98.011	96.7004	98.547	98.5022	96.4713	95.3837	96.4262	98.8575	96.7426	97.9658	98.4578	98.458		98.3681	98.457	98.2346	98.1449	98.1898	98.0562	98.7246
	14. MN649258_|_GX1907A_|_China_|_2019_{IIIb}	98.0591	99.432	99.1684	96.4776	99.432	98.0591	97.7466	97.925	98.2819	97.9702	96.2959	98.992	97.9261	99.0803	99.1236	96.2495	96.525	97.8365	98.9918	96.387	96.4785	96.3866	96.4785	96.5235	98.1935	96.6613	96.6143	98.7265	97.8801	96.6601	98.4161	99.2564	96.3402	95.5749	96.478	98.8154	96.703	97.9241	98.3269	98.9038	98.3681		99.2121	98.9921	98.7269	98.9033	98.727	98.1932
	15. MK887164_|_N8_|_China_|_2016_{IIIb}	98.2824	99.6072	99.3443	96.4307	99.6072	98.1482	97.9707	97.9694	98.3266	98.0594	96.2959	98.9035	98.1049	98.992	99.2996	96.2486	96.5243	98.0155	99.1678	96.3862	96.4776	96.3857	96.4776	96.4766	98.3717	96.523	96.6133	98.5931	97.9699	96.6133	98.3269	99.1683	96.3852	95.4825	96.4312	98.9918	96.702	97.969	98.2375	98.8595	98.457	99.2121		99.1681	98.7709	98.9033	98.815	98.103
	16. MK887171_|_N1_|_China_|_2016_{IIIb}	97.9253	99.1244	98.8598	96.3411	99.1244	97.9253	97.6122	97.7009	98.0145	97.7462	96.1597	99.1245	97.7918	99.2126	98.992	96.2959	96.6624	97.7021	98.6821	96.4333	96.5247	96.433	96.5247	96.5239	98.0598	96.3415	96.5239	98.4602	97.7914	96.5239	98.0596	98.9481	96.3874	95.1566	96.3415	98.7269	96.6128	97.745	97.9699	98.5941	98.2346	98.9921	99.1681		98.5497	99.0362	98.5498	97.8351
	17. MZ868644_|_NIAB-DPR_|_India_|_2020_{IIIb}	97.8806	98.8597	98.6382	96.2486	98.8597	97.6999	97.4761	97.5199	97.745	97.5655	96.1586	98.5936	97.6118	98.6384	98.5934	96.1563	96.3874	97.6116	98.4156	96.2481	96.3397	96.2025	96.2946	96.2475	97.8801	96.2951	96.4766	98.1924	97.4302	96.4317	97.8348	98.7712	96.2481	95.3443	96.2941	98.4161	96.5205	97.3845	97.7897	98.4605	98.1449	98.7269	98.7709	98.5497		98.4607	98.283	97.6551
	18. MT536347_|_Pigeon-CIAV-1906_|_China_|_2019_{IIIb}	97.8354	99.0358	98.8152	96.3862	99.0358	97.8354	97.522	97.7009	97.9697	97.6561	96.2963	99.1684	97.702	99.3444	98.8143	96.2491	96.6162	97.6122	98.504	96.3866	96.478	96.3862	96.478	96.523	98.0598	96.3866	96.523	98.3704	97.6564	96.5689	98.104	98.8594	96.2486	95.2951	96.3866	98.594	96.6577	97.6999	98.0143	98.5493	98.1898	98.9033	98.9033	99.0362	98.4607		98.3271	97.8801
	19. OQ116671_|_12-GD201810_|_China_|_2019_{IIIb}	97.7464	98.948	98.6828	96.0664	98.948	97.6564	97.3873	97.4764	97.8359	97.4767	95.7919	98.5055	97.5225	98.5055	98.7265	95.837	96.1139	97.4324	98.4159	95.9753	96.0672	95.9749	96.0672	96.1126	97.7914	96.159	96.2039	98.2826	97.4769	96.2959	97.8361	99.2126	95.9283	95.1122	96.159	98.4166	96.293	97.5213	97.7462	98.5943	98.0562	98.727	98.815	98.5498	98.283	98.3271		97.611
	20. MT268631_|_EG-Ismailia-2019_|_Egypt_|_2019_{IIIb}	97.8804	98.2377	98.1487	96.3411	98.2377	97.8359	97.4321	99.124	97.8804	97.6566	96.3422	97.8348	97.6573	98.0145	97.9237	96.387	96.5704	97.5674	97.8801	96.4326	96.5239	96.4321	96.5239	96.6605	97.9706	96.3415	96.6597	97.4298	97.7009	96.5239	98.3275	97.9697	96.2034	95.0622	96.3415	98.6381	96.5669	97.745	98.2382	98.149	98.7246	98.1932	98.103	97.8351	97.6551	97.8801	97.611
	21. OL448984_|_CAV-SDAU-1_|_China_|_2020_{IIIb}	97.5673	98.2834	98.3279	96.0676	98.2834	97.5669	97.3424	97.342	97.702	97.4773	96.0224	97.8365	97.6125	97.9262	98.0601	96.0221	96.2061	97.5226	97.7468	96.0679	96.1597	96.0676	96.2056	96.205	97.7918	96.1599	96.2503	97.4767	97.5222	96.205	97.9702	98.0603	95.9287	94.7846	96.0218	98.2834	96.2943	98.6382	97.8359	98.105	97.8775	98.0603	98.1494	97.9261	97.7017	97.7917	97.7023	97.522
	22. MT239353_|_UT-Zahraee_|_Iran_|_2018_{IIIb}	98.0066	98.1413	98.0517	97.3743	98.1413	97.9165	97.9171	98.3647	98.0516	97.8269	97.2392	97.8715	97.9171	97.8267	97.8712	97.4191	97.4657	97.9171	97.691	97.374	97.4646	97.2833	97.3743	97.4191	98.1414	97.374	97.5093	97.5554	97.7366	97.5554	98.2755	98.0066	97.2829	95.5091	97.2836	98.5436	97.4168	97.7362	98.0964	98.3204	99.0305	97.9165	98.0062	97.7366	97.6454	97.7814	97.5565	98.5436
	23. MW219800_|_CIAV/2014/Elzg-66/TUR_|_Turkey_|_2014_{IIIa}	98.2826	97.8361	97.9259	96.3391	97.8361	99.2563	98.4161	97.2969	98.5934	98.5491	96.3406	97.4764	98.6384	97.5667	97.5207	96.2481	96.5239	98.5497	97.4315	96.3857	96.4771	96.3852	96.4771	96.4301	98.8594	96.5235	96.7503	97.1599	97.7014	96.5221	97.7916	97.5662	96.2463	95.0202	96.3397	98.0155	96.7025	97.4767	97.7017	98.1932	97.6525	97.7014	97.746	97.5218	97.2953	97.4767	97.2056	97.3415
	24. OL448832_|_SD2001_|_China_|_2020_{IIIa}	98.3713	98.0598	98.1493	96.4766	98.0598	98.8137	98.9477	97.2963	98.726	99.0794	96.7512	97.611	99.2563	97.7012	97.7454	96.6601	96.9334	99.1683	97.6113	96.8418	96.887	96.7956	96.9773	96.8403	99.2121	96.6138	97.0229	97.2496	97.7457	96.6133	97.8804	97.8806	96.3841	95.2998	96.4312	98.1493	97.0212	97.6118	97.7904	98.3713	97.8771	97.7907	97.9699	97.6564	97.4755	97.5662	97.3413	97.4764
	25. MH536106_|_G17.3.1_|_Vietnam_|_2017_{IIIb}	97.7848	98.8125	98.6349	96.4221	98.8125	97.6945	97.6056	97.4694	97.875	97.6502	96.4241	98.3677	97.9208	98.457	98.4119	96.2847	96.5609	97.831	98.2781	96.4226	96.423	96.3308	96.423	96.4682	97.965	96.5153	96.6962	97.9645	97.8294	96.6052	97.9648	98.546	96.3755	95.2386	96.4226	98.4569	96.6942	97.5597	97.8747	98.3677	98.0508	98.546	98.5903	98.2785	98.1887	98.2337	98.0998	97.6496
	26. OQ116674_|_13-SD201907_|_China_|_2019_{IIIb}	97.1595	98.2822	98.0145	95.4194	98.2822	96.9773	96.8436	96.7508	97.0685	96.933	95.1419	97.6104	96.9799	97.6555	97.9683	95.2338	95.4671	96.8891	97.7897	95.3733	95.466	95.3728	95.466	95.4182	97.2503	95.5121	95.6034	97.3386	96.705	95.4182	97.25	97.9694	95.2318	94.4507	95.2799	97.7009	95.6461	96.7045	97.0681	97.7907	97.2889	97.8794	98.1924	97.7003	97.5199	97.4742	97.6107	96.8408
	27. MH536104_|_G17.33.3_|_Vietnam_|_2017_{IIIa}	98.5861	98.2741	98.3637	97.1447	98.2741	98.7639	98.5421	97.4632	98.8535	98.6753	96.9634	97.8246	98.9426	97.9598	97.9594	97.0082	97.2821	98.8538	97.9147	97.2356	97.2359	97.1447	97.2359	97.372	99.1198	97.2362	97.3716	97.5074	98.1834	97.2809	98.0945	98.0497	97.007	95.228	97.0536	98.4977	97.3241	98.0048	98.0045	98.5865	98.1362	98.0497	98.1393	97.8248	97.6883	97.7796	97.6445	97.7796
	28. MG846491_|_RS/BR/15/1R_|_Brazil_|_2015_{IIa}	97.2487	96.8426	97.0248	99.0803	96.8426	97.2032	96.9782	96.2025	97.1131	96.9312	98.2822	96.5693	97.2059	96.6152	96.5221	98.5053	98.8152	97.1154	96.2941	98.6827	98.7712	98.6825	98.7712	98.8152	97.2496	99.3882	98.6381	96.3406	96.5226	98.9916	96.933	96.7973	98.815	95.4863	98.8597	97.2059	98.5922	96.523	96.7512	97.2957	96.9283	96.7516	96.705	96.5239	96.5226	96.5689	96.3419	96.6155
	29. MT671980_|_CAV_|_Brazil_|_2018_{IIa}	96.8865	96.6143	96.7059	99.1243	96.6143	96.8408	96.5689	95.7876	96.8855	96.6123	98.0591	96.3411	96.798	96.387	96.2014	98.3719	98.5938	96.707	95.9725	98.4611	98.5499	98.461	98.5499	98.5941	96.8418	99.432	98.5938	95.9278	96.1107	99.0356	96.5235	96.387	98.7709	95.3003	98.9038	96.8885	98.4593	96.2025	96.3406	96.9786	96.4262	96.5239	96.3852	96.3866	96.1568	96.3406	96.0207	96.2034
	30. MH536105_|_G17.33.5_|_Vietnam_|_2017_{IIa}	96.652	96.2867	96.3787	98.6795	96.2867	96.6978	96.6527	95.5947	96.652	96.5153	97.8306	96.0114	96.8362	96.0576	95.8714	98.0553	98.2341	96.7451	95.7329	98.2788	98.2788	98.1895	98.2788	98.3234	96.6985	98.4571	98.4572	95.5947	96.2847	98.635	96.4247	96.1493	98.6349	95.0544	98.8126	96.6538	98.3224	96.1029	96.2412	96.8356	96.1421	96.1948	96.0563	95.9655	95.8254	96.1035	95.6887	96.0117
	31. MT268199_|_1730TW_|_Taiwan_|_2018_{IIb}	96.6133	96.2039	96.2959	97.8806	96.2039	96.6143	96.5235	95.6034	96.3857	96.3852	98.6382	96.0215	96.6619	96.0676	95.7888	98.2385	98.6386	96.5708	95.698	98.461	98.5498	98.4608	98.5498	98.505	96.7059	97.7904	98.4159	95.5126	95.9736	97.8801	96.2951	95.9745	97.7003	94.9684	97.791	96.6162	98.2808	96.0193	96.1117	96.3866	96.1037	95.9283	96.0198	95.9295	95.882	96.0211	95.4676	96.0193
	32. DQ124935_|_AH6_|_China_|_2005_{IIIa}	98.5936	98.283	98.3722	96.8413	98.283	98.7704	98.5498	97.4761	98.8592	98.6823	96.707	97.8357	98.86	97.9255	98.0594	96.6601	96.9341	98.7715	97.8804	96.7969	96.8878	96.7965	96.8878	96.9782	99.0803	96.9338	97.114	97.3856	97.8357	96.9326	97.9257	97.9704	96.6138	95.2515	96.7512	98.461	97.1123	97.7914	97.8359	98.505	97.9221	98.1044	98.193	97.8804	97.611	97.791	97.6118	97.791
	33. DQ141671_|_SH16_|_China_|_2005_{IIIb}	98.3273	99.1683	99.0803	96.7512	99.1683	98.3269	98.1049	98.3269	98.5048	98.2382	96.7078	98.9918	98.2833	99.1684	98.9473	96.5697	96.8438	98.1942	98.726	96.7066	96.7976	96.7063	96.7976	96.7969	98.5497	96.8429	96.933	98.3263	98.1932	96.933	98.6381	98.9037	96.6143	95.4832	96.7516	99.3881	97.0225	98.2372	98.5491	98.9037	98.6798	98.9476	99.1236	98.9916	98.6379	99.0362	98.5495	98.46
	34. DQ141672_|_HN9_|_China_|_2005_{IIIb}	97.9697	98.7704	98.6821	96.3391	98.7704	97.969	97.6564	97.834	98.0582	97.7901	96.2955	98.415	97.8361	98.415	98.4586	96.2481	96.5239	97.7464	98.3253	96.3857	96.4771	96.3852	96.4771	96.4761	98.1037	96.5693	96.6128	98.103	97.9247	96.5221	98.1924	98.6823	96.2014	95.2479	96.4317	98.9473	96.5659	97.7885	98.1027	98.5934	98.3678	98.5483	98.7251	98.4147	98.192	98.2812	98.3271	98.0119
	35. DQ217400_|_SMSC-1P9WT_|_Malaysia_|_2005_{IIa}	96.7516	96.433	96.5247	98.9924	96.433	96.6601	96.3874	95.7893	96.705	96.2491	97.7468	96.2043	96.5258	96.205	96.1107	98.1496	98.2387	96.4345	95.7898	98.1943	98.2834	98.1942	98.2834	98.3279	96.6609	98.5499	98.5056	95.6521	96.2495	98.9922	96.4788	96.2969	98.9039	94.8792	99.6947	96.8438	98.3712	96.203	96.3419	96.9801	96.2893	96.2503	96.2034	96.2047	96.066	96.1586	95.9763	96.2047
	36. DQ217401_|_SMSC-1P123WT_|_Malaysia_|_2005_{IIIb}	97.791	98.3271	98.3271	96.433	98.3271	97.8809	97.6122	97.7464	97.8809	97.8361	96.4333	97.9247	97.7918	98.0145	98.0136	96.2039	96.3878	97.7021	97.8801	96.3415	96.433	96.3411	96.433	96.478	97.9706	96.3415	96.5689	97.5648	97.8359	96.5239	99.5198	98.1485	96.2946	95.2051	96.3415	98.5942	96.5669	97.9694	99.1683	98.3273	98.2351	98.2826	98.1037	97.8357	97.61	97.8801	97.6116	98.1047
	37. DQ991394_|_01-4201_|_USA_|_2007_{IIIb}	98.238	98.6825	98.5498	96.6155	98.6825	98.1937	98.0156	98.7267	98.283	98.06	96.5708	98.4161	98.1051	98.3719	98.46	96.7512	96.7983	98.105	98.2372	96.7059	96.7969	96.6147	96.7063	96.7512	98.3722	96.7066	96.7512	98.103	98.1042	96.7976	98.6384	98.5938	96.5693	95.4839	96.5243	98.948	96.8399	98.0591	98.5495	98.5497	99.87	98.4602	98.5489	98.3271	98.1927	98.2824	98.1491	98.8155
	38. EF683159_|_3711_|_Australia_|_2007_{I}	95.0042	95.6113	95.4258	95.1448	95.6113	95.2875	95.1461	94.9562	95.0042	95.1477	95.1927	95.2372	95.0553	95.0961	95.2814	95.2398	95.1933	95.0081	95.2838	95.1448	95.1914	95.0502	95.2379	95.0961	95.1461	95.0994	95.3309	94.9072	94.5779	95.2392	95.4258	95.3309	94.8627	99.3385	95.0035	95.6583	95.3281	95.0005	95.2386	95.2851	95.2773	95.4695	95.3767	95.0495	95.2379	95.1884	95.0049	94.9547
	39. FJ172347_|_SDLY08_|_China_|_2008_{IIIb}	98.1487	98.4602	98.4607	96.3397	98.4602	98.1034	97.8361	97.8794	98.1034	97.9697	96.387	97.9687	98.0154	98.0585	98.1472	96.3397	96.6152	97.9259	98.014	96.4771	96.5685	96.4766	96.5685	96.5215	98.2824	96.3402	96.704	97.5634	97.9244	96.6592	98.371	98.1475	96.2469	95.2487	96.3402	99.0363	96.6113	98.0132	98.2816	98.3713	98.3227	98.1924	98.3707	98.014	97.8787	97.9241	97.8348	98.192
	40. JF507715_|_CIAV89-69_|_Korea_|_1991_{IIIb}	98.1037	99.3442	99.1683	96.3391	99.3442	98.0132	97.8359	97.8348	98.1927	97.9694	96.3406	98.9033	98.0152	98.9918	99.0354	96.2019	96.478	97.9257	98.8148	96.3397	96.4312	96.3391	96.4312	96.4761	98.2822	96.5235	96.5669	98.6818	97.9697	96.5221	98.504	99.2563	96.2925	95.2007	96.4317	98.8152	96.6107	97.9237	98.4147	98.9918	98.4126	99.124	99.124	98.8152	98.6818	98.7704	98.6384	98.0136
	41. KF224929_|_GD-E-12_|_China_|_2012_{IIIb}	97.6999	98.8589	98.6818	96.2946	98.8589	97.6087	97.5665	97.4747	97.7893	97.5648	96.1117	98.6376	97.791	98.504	98.6367	96.1112	96.2495	97.7012	98.415	96.203	96.2946	96.2025	96.2946	96.3397	97.8794	96.387	96.5226	98.1916	97.6555	96.3857	98.103	98.7704	96.2481	95.2951	96.387	98.4156	96.3824	97.5186	98.0132	98.6821	98.0097	98.6371	98.6371	98.3263	98.4586	98.2809	98.238	97.6091
	42. KF224935_|_GD-K-12_|_China_|_2012_{IIb}	96.6123	96.0645	96.1568	98.0148	96.0645	96.5215	96.4776	95.5569	96.5226	96.5221	98.2822	95.881	96.707	95.9273	95.6946	98.5936	98.7704	96.6159	95.4642	98.7263	98.8148	98.8148	98.8148	98.7699	96.7508	97.7904	98.5936	95.4636	95.7418	98.0143	96.1568	95.9736	97.8348	95.0178	97.9253	96.4788	98.5928	95.8815	95.973	96.4317	96.0574	95.881	95.8798	95.9278	95.787	95.8804	95.5131	95.9267
	43. KJ728820_|_9_|_Taiwan_|_2012_{IIIa}	98.5497	98.1494	98.2387	96.5689	98.1494	98.9033	99.0364	97.387	98.9479	99.2561	96.798	97.7014	99.3444	97.7914	97.8357	96.6605	97.0248	99.2566	97.6566	96.8878	96.9786	96.8874	96.9786	96.9322	99.3443	96.7059	97.1144	97.3407	97.8809	96.7055	98.1044	97.9706	96.4766	95.3013	96.5235	98.3279	97.1127	97.7469	98.0148	98.5497	97.9671	97.8809	98.0598	97.7466	97.5662	97.6566	97.5222	97.5669
	44. KJ728827_|_18_|_Taiwan_|_2012_{IIb}	96.9778	96.4326	96.5243	98.4612	96.4326	96.8874	96.8433	95.9278	96.7969	96.7059	98.6384	96.2499	96.9805	96.2959	96.065	99.1246	99.1245	96.8898	95.882	99.1686	99.2566	99.1686	99.2566	99.2125	97.1151	98.1941	99.0364	95.8352	96.1578	98.461	96.5701	96.2959	98.2828	95.2992	98.3723	96.8896	98.9918	96.2503	96.3874	96.7976	96.5173	96.2499	96.2491	96.2963	96.1117	96.2495	95.8374	96.3415
	45. KJ872513_|_CAV-10_|_Argentina_|_2007_{IIa}	97.0225	96.7965	96.8878	99.2125	96.7965	97.0225	96.8426	96.0182	97.0671	96.704	98.1487	96.5697	96.9796	96.5697	96.3846	98.5055	98.6827	96.8888	96.1563	98.55	98.6387	98.5499	98.6387	98.6829	97.0234	99.432	98.6827	96.1117	96.2941	99.124	96.7059	96.5697	98.8595	95.4405	98.9922	97.07	98.5485	96.3857	96.5235	97.1599	96.6091	96.6147	96.568	96.4785	96.3402	96.4326	96.2043	96.3866
	46. KJ872514_|_CAV-18_|_Argentina_|_2007_{IIa}	97.0234	96.7973	96.8885	99.0364	96.7973	97.0689	96.9786	96.1117	97.1136	96.7508	98.1491	96.5704	97.1159	96.5704	96.3857	98.4168	98.5499	97.0253	96.1573	98.5057	98.5944	98.5056	98.5944	98.6387	97.0696	98.8598	98.7272	96.0203	96.478	99.0363	96.798	96.5704	98.948	95.3925	99.2125	97.1613	98.5934	96.5693	96.6159	97.2512	96.564	96.6155	96.5689	96.4792	96.2951	96.4333	96.205	96.4792
	47. KU641014_|_JN1503_|_China_|_2015_{IIb}	96.6123	96.3402	96.4321	98.3723	96.3402	96.5215	96.2486	95.6487	96.7487	96.1095	98.0598	96.2025	96.5697	96.2486	96.017	98.7714	98.4611	96.4785	95.7411	98.5055	98.5942	98.5053	98.5942	98.6384	96.5226	98.0601	98.3275	95.6953	95.881	98.2828	96.3862	96.1573	98.1046	95.0643	98.194	96.6613	98.2819	96.1095	96.203	96.7508	96.2423	96.2936	96.1563	96.1117	95.9273	96.2019	95.698	96.0655
	48. KU645509_|_JS1503_|_China_|_2015_{IIIb}	97.8359	99.3004	99.0364	96.0193	99.3004	97.7009	97.5223	97.521	98.0145	97.6116	95.9291	98.6379	97.6573	98.7267	98.9916	95.8352	96.1126	97.5674	98.7709	95.9736	96.0655	95.973	96.0655	96.1107	97.9257	96.1121	96.1568	98.3263	97.4764	96.2491	98.0148	98.8597	95.9273	95.1094	96.0198	98.5053	96.2458	97.7006	97.925	98.5497	98.0557	98.9918	99.0802	98.6381	98.3273	98.5486	98.4163	97.7006
	49. KU645516_|_HB1517_|_China_|_2015_{IIIa}	98.1939	98.0154	98.1049	96.6159	98.0154	98.5491	98.4611	97.1613	98.8595	98.8154	96.4795	97.5665	98.7715	97.6566	97.7009	96.2503	96.6165	98.683	97.4764	96.4788	96.5701	96.5701	96.5701	96.6152	98.7712	96.5697	96.7066	97.1148	97.657	96.6609	97.9261	97.7466	96.3411	94.9259	96.4788	98.1497	96.7048	97.6572	97.8363	98.4166	97.653	97.8357	97.7912	97.4769	97.2957	97.5216	97.2969	97.4321
	50. KU645517_|_SD1513_|_China_|_2015_{IIb}	96.3391	96.1112	96.2034	98.0601	96.1112	96.2481	95.974	95.3721	96.568	95.8346	97.9704	95.9278	96.205	95.974	95.7418	98.7272	98.283	96.1133	95.5581	98.3277	98.4167	98.3276	98.4167	98.5499	96.3411	97.7916	98.1937	95.4188	95.6051	98.0598	96.1121	95.8825	97.7912	94.8767	97.9707	96.3881	98.0588	95.8346	95.9283	96.478	95.8746	96.0193	95.7888	95.8366	95.6506	95.9273	95.4215	95.9745
	51. KU645518_|_JS1501_|_China_|_2015_{IIIb}	97.3865	98.1491	98.1491	95.8815	98.1491	97.4764	97.0707	97.2517	97.7454	97.251	95.6065	97.9702	97.342	97.9702	98.0148	95.9278	95.9749	97.2517	97.7012	95.8357	95.9278	95.8815	95.9278	95.973	97.5216	95.9283	96.0645	97.6564	97.3873	96.0193	97.6566	98.1496	95.6965	94.7366	95.9283	97.9707	95.9255	97.3856	97.5665	98.0598	97.6529	98.0145	97.9253	97.7012	97.4312	97.8357	97.7022	97.3415
	52. KU645520_|_HN1405_|_China_|_2014_{IIIb}	97.9699	98.9921	98.9921	96.5693	98.9921	97.9694	97.7466	97.7457	98.3266	97.9253	96.2959	98.6376	98.0154	98.7265	98.7707	96.3406	96.6159	97.9259	98.4602	96.4321	96.5235	96.4776	96.5235	96.5685	98.1935	96.5697	96.5685	98.2372	97.9704	96.7059	98.3269	98.8155	96.3862	95.2973	96.4321	98.727	96.6123	98.103	98.2375	98.6381	98.3243	98.8592	98.7709	98.5493	98.3271	98.5934	98.283	97.9247
	53. KU645522_|_SD1518_|_China_|_2015_{IIIa}	98.4163	98.4167	98.5056	96.8429	98.4167	98.8143	98.7269	97.2963	99.08	98.9037	96.6155	98.06	98.9041	98.1494	98.1042	96.4785	96.7529	98.8157	97.8809	96.6155	96.7066	96.7066	96.7066	96.7516	99.0362	96.8888	96.9334	97.7017	97.7912	96.8878	98.0598	98.1941	96.6138	95.3467	96.7063	98.3723	96.9317	97.7464	97.9702	98.6384	97.8775	98.3275	98.1939	97.9709	97.7912	98.0154	97.6572	97.5667
	54. KU645523_|_SD1505_|_China_|_2015_{IIIb}	98.1487	98.9481	99.0364	96.6609	98.9481	98.1924	98.0596	97.611	98.5046	98.1932	96.4788	98.505	98.194	98.594	98.6379	96.3415	96.6165	98.1047	98.4161	96.4788	96.5701	96.5701	96.5701	96.6152	98.4608	96.6613	96.7059	98.104	97.925	96.7973	98.2822	98.6828	96.4321	95.3925	96.5697	98.5941	96.704	97.8798	98.1927	98.8155	98.1008	98.8152	98.7269	98.4165	98.1935	98.4607	98.1493	97.7904
	55. KX447636_|_LY-1_|_China_|_2016_{IIb}	96.7498	96.478	96.5697	98.4168	96.478	96.6592	96.4785	95.7429	96.705	96.2941	98.0598	96.2043	96.6619	96.2503	96.1107	98.904	98.6386	96.5708	95.9267	98.7715	98.7715	98.683	98.7715	98.8157	96.7059	98.1496	98.5498	95.7893	96.2486	98.3275	96.4788	96.2503	98.2384	95.0196	98.3278	96.7532	98.5045	96.1578	96.2959	96.8429	96.3345	96.2043	96.2486	96.2047	95.9736	96.2039	95.8833	96.1586
	56. KY486137_|_HLJ15108_|_China_|_2015_{IIIa}	98.594	98.2386	98.3278	96.9341	98.2386	98.8587	99.0803	97.4319	98.9035	99.0802	97.161	97.9259	99.1686	98.0155	97.9253	97.0251	97.2971	99.0805	97.7464	97.161	97.2515	97.1608	97.2515	97.2056	99.3004	96.9799	97.4767	97.5665	98.0148	97.07	98.1046	98.1494	96.8426	95.4873	96.9793	98.4613	97.4753	97.7468	98.015	98.5942	98.0119	98.1047	98.1491	97.9709	97.7912	97.9261	97.7021	97.6118
	57. L14767_|_CIA-1_|_USA_|_1999_{IIIa}	99.0802	98.2831	98.3724	96.796	98.2831	98.6379	98.461	97.6113	98.7711	98.505	96.7066	97.7914	98.683	97.8812	97.9699	96.6597	96.9338	98.5943	97.7462	96.8878	96.9786	96.8874	96.9786	97.0234	98.8597	96.8878	97.1136	97.5655	97.9702	96.9778	98.1047	98.0598	96.704	95.1109	96.7965	98.4612	97.1109	98.1044	98.0152	98.5055	98.1459	98.0598	98.149	97.9704	97.6564	97.7912	97.702	97.8361
	58. M81223_|_Cuxhaven_1_|_Germany_|_1993_{IIIb}	97.8363	98.0152	98.06	96.2499	98.0152	97.7914	97.5225	97.3865	97.8812	97.702	96.3422	97.6113	97.8368	97.7014	97.8806	96.1126	96.4342	97.7472	97.4761	96.2963	96.3878	96.2959	96.4337	96.433	97.9709	96.2963	96.5239	97.25	97.7914	96.478	98.1935	97.791	96.1112	95.0164	96.2043	98.3723	96.5219	99.4759	98.0148	98.0154	97.8769	97.791	97.8809	97.6116	97.3407	97.5665	97.342	97.6116
	59. MH001553_|_CAV-EG-2_|_Egypt_|_2017_{IIIb}	97.925	98.2822	98.1932	96.4785	98.2822	97.8806	97.4771	99.168	98.0148	97.7914	96.3878	97.8794	97.7021	98.0591	97.9683	96.4326	96.6159	97.6123	97.9247	96.478	96.5693	96.5693	96.5693	96.7059	98.0152	96.4321	96.705	97.4747	97.7457	96.5693	98.3719	98.0143	96.2491	95.0614	96.387	98.6823	96.6123	97.7897	98.2826	98.1935	98.8574	98.2377	98.1475	97.8798	97.6999	97.9247	97.6558	99.7821
	60. MH001555_|_CAV-EG-6_|_Egypt_|_2017_{IIIb}	97.8357	98.0594	97.9702	96.1582	98.0594	97.7912	97.6123	99.0362	97.7012	97.8363	96.5253	97.6555	97.8368	97.8357	97.7446	96.6609	96.7529	97.7471	97.746	96.6155	96.7066	96.6152	96.7066	96.7516	98.1494	96.2039	96.8422	97.3395	97.611	96.3415	98.2384	97.8801	96.1117	95.1102	96.1586	98.5052	96.7498	97.6107	98.149	98.0596	98.813	98.0148	97.9694	97.7009	97.6104	97.7009	97.4312	99.5636
	61. U65414_|_704_|_Australia_|_1996_{IIa}	97.0225	96.7516	96.8429	99.3005	96.7516	97.0225	96.7055	96.0645	97.0225	96.6592	98.1044	96.5239	96.9346	96.5247	96.4307	98.461	98.5941	96.8438	96.1112	98.5056	98.5943	98.5055	98.5943	98.6385	97.0689	98.9038	98.8154	96.1578	96.523	99.3003	96.8429	96.7063	99.3002	95.3003	99.3004	97.1159	98.7704	96.3866	96.6609	97.296	96.7458	96.5697	96.523	96.4333	96.3862	96.4785	96.2503	96.4333
[truncated: 41 more columns]

## Sheet: group
Between Group							Within Group
	IIIa	IIIb	IIa	IIb	I
IIIa		97.8596	96.792	96.7856	95.1512		IIIa	98.8071
IIIb	97.8596		96.4088	96.3067	95.2081		IIIb	98.2664
IIa	96.792	96.4088		98.316	95.1826		IIa	99.0105
IIb	96.7856	96.3067	98.316		95.1625		IIb	98.78
I	95.1512	95.2081	95.1826	95.1625			I	99.3385
	IIIa_Korea	IIIb_Korea	IIa_Korea	IIb_Korea	IIIb	IIa_Japan	IIIb_Japan	I	IIa_Malayisia	IIIb_USA	IIb	IIIb_Malaysia	IIIb_China	IIIb_Egypt	IIIa_Turkey	IIIa_China	IIIa	IIa	IIb_China
IIIa_Korea		97.9335	96.8617	97.0362	97.8374	96.8239	98.0709	95.2408	96.6659	98.2186	96.9017	97.8958	97.8789	97.7837	98.6431	98.8402	98.857	96.9086	96.4684
IIIb_Korea	97.9335		96.3828	96.368	98.0566	96.3719	98.6217	95.3261	96.2358	98.5099	96.227	98.0219	98.5319	98.0559	97.5611	97.861	97.8998	96.3772	95.9697
IIa_Korea	96.8617	96.3828		98.436	96.5273	99.0355	96.5925	95.2225	98.8815	96.7498	98.2223	96.4096	96.3615	96.3259	96.4313	96.7697	96.8899	99.0755	98.082
IIb_Korea	97.0362	96.368	98.436		96.5608	98.4259	96.6025	95.2683	98.3299	96.7817	98.8442	96.4377	96.3322	96.5831	96.4465	96.8353	97.0104	98.4944	98.5505
IIIb	97.8374	98.0566	96.5273	96.5608		96.5905	98.1547	95.1008	96.4407	98.3293	96.4349	97.9297	97.9284	97.8379	97.4638	97.6929	97.8773	96.5714	96.1373
IIa_Japan	96.8239	96.3719	99.0355	98.4259	96.5905		96.6146	95.1515	99.0581	96.7722	98.2366	96.4392	96.3511	96.3332	96.3842	96.696	96.8586	98.9543	98.0817
IIIb_Japan	98.0709	98.6217	96.5925	96.6025	98.1547	96.6146		95.4313	96.4903	98.6594	96.4617	98.6126	98.4549	98.1336	97.6789	97.9838	98.064	96.6173	96.1747
I	95.2408	95.3261	95.2225	95.2683	95.1008	95.1515	95.4313		94.9411	95.4907	95.1725	95.1816	95.1382	95.0242	94.8722	95.1056	95.0814	95.2601	94.917
IIa_Malayisia	96.6659	96.2358	98.8815	98.3299	96.4407	99.0581	96.4903	94.9411		96.5828	98.1555	96.3107	96.2272	96.2273	96.2257	96.5467	96.6927	98.8884	97.9928
IIIb_USA	98.2186	98.5099	96.7498	96.7817	98.3293	96.7722	98.6594	95.4907	96.5828		96.6166	98.3899	98.3544	98.7653	97.8049	98.0496	98.2293	96.7507	96.308
IIb	96.9017	96.227	98.2223	98.8442	96.4349	98.2366	96.4617	95.1725	98.1555	96.6166		96.3145	96.1734	96.3856	96.3696	96.6897	96.8763	98.281	98.2627
IIIb_Malaysia	97.8958	98.0219	96.4096	96.4377	97.9297	96.4392	98.6126	95.1816	96.3107	98.3899	96.3145		97.9306	98.0094	97.5518	97.7553	97.917	96.4231	96.0194
IIIb_China	97.8789	98.5319	96.3615	96.3322	97.9284	96.3511	98.4549	95.1382	96.2272	98.3544	96.1734	97.9306		97.8112	97.4991	97.8093	97.8604	96.3629	95.9585
IIIb_Egypt	97.7837	98.0559	96.3259	96.5831	97.8379	96.3332	98.1336	95.0242	96.2273	98.7653	96.3856	98.0094	97.8112		97.3717	97.5936	97.7475	96.3294	96.0391
IIIa_Turkey	98.6431	97.5611	96.4313	96.4465	97.4638	96.3842	97.6789	94.8722	96.2257	97.8049	96.3696	97.5518	97.4991	97.3717		98.3712	98.3984	96.4753	96.0526
IIIa_China	98.8402	97.861	96.7697	96.8353	97.6929	96.696	97.9838	95.1056	96.5467	98.0496	96.6897	97.7553	97.8093	97.5936	98.3712		98.6887	96.7789	96.3862
IIIa	98.857	97.8998	96.8899	97.0104	97.8773	96.8586	98.064	95.0814	96.6927	98.2293	96.8763	97.917	97.8604	97.7475	98.3984	98.6887		96.9593	96.5244
IIa	96.9086	96.3772	99.0755	98.4944	96.5714	98.9543	96.6173	95.2601	98.8884	96.7507	98.281	96.4231	96.3629	96.3294	96.4753	96.7789	96.9593		98.1053
IIb_China	96.4684	95.9697	98.082	98.5505	96.1373	98.0817	96.1747	94.917	97.9928	96.308	98.2627	96.0194	95.9585	96.0391	96.0526	96.3862	96.5244	98.1053
		99.8691
		94.3406
