# Supplementary material for: Genetic characterization of chicken infectious anaemia viruses isolated in Korea and their pathogenicity in chicks
Source: Front Cell Infect Microbiol. 2024 Feb 13;14:1333596. doi: 10.3389/fcimb.2024.1333596 (PMC10900523; doi:10.3389/fcimb.2024.1333596)
Supplement: Supplementary file 4 [file Table_2.xlsx]

## Sheet: Sheet1
	Intra-assay reproducibility			Inter-assay reproducibility
Plasmid copy number (copies/㎕)	Mean	SD	CV(%)	Mean	SD	CV(%)
1 x 106	19.39	0.11	0.59	19.44	0.04	0.19
1 x 105	23.77	0.16	0.67	23.73	0.12	0.51
1 x 103	31.06	0.16	0.52	31.05	0.19	0.61						`
