# Supplementary material for: Genetic characterization of chicken infectious anaemia viruses isolated in Korea and their pathogenicity in chicks
Source: Front Cell Infect Microbiol. 2024 Feb 13;14:1333596. doi: 10.3389/fcimb.2024.1333596 (PMC10900523; doi:10.3389/fcimb.2024.1333596)
Supplement: Supplementary file 5 [file Table_3.xlsx]

## Sheet: Sheet1
Strains	qPCR in this study	Conventional PCR using CIAV-specific primers in this study	BlackCheck CIAV/MDV/ REV Multi Detection Kit
1. 08AQ017A	positive	positive	positive
2. 09AD301	positive	positive	positive
3. 09AD354	positive	positive	positive
4. 09AD367	positive	positive	positive
5. 09AQ174	positive	positive	positive
6. 09AQ183	positive	positive	positive
7. 10AQ095	positive	positive	positive
8. 10AQ135	positive	positive	positive
9. 12AQ041	positive	positive	positive
10. 16AD092	positive	positive	positive
11. 17AD007	positive	positive	positive
12. 17AD008	positive	positive	positive
13. 18AD027	positive	positive	positive
14. 18AD038	positive	positive	positive
15. 18AD062	positive	positive	positive
16. 18R001	positive	positive	positive
17. 18R014B	positive	positive	positive
18. 18R058B	positive	positive	positive
19. 18R059	positive	positive	positive
20. 18R072	positive	positive	positive
21. 18R080	positive	positive	positive
22. 18R083	positive	positive	positive
23. 19AD028	positive	positive	positive
24. 19AD069	positive	positive	positive
25. 19AQ001	positive	positive	positive
26. 19AQ023	positive	positive	positive
27. 19AQ026	positive	positive	positive
28. 19AD011	positive	positive	positive
