# Supplementary material for: Genetic characterization of chicken infectious anaemia viruses isolated in Korea and their pathogenicity in chicks
Source: Front Cell Infect Microbiol. 2024 Feb 13;14:1333596. doi: 10.3389/fcimb.2024.1333596 (PMC10900523; doi:10.3389/fcimb.2024.1333596)
Supplement: Supplementary file 6 [file Table_4.xlsx]

## Sheet: Sheet1
Organ	Group	Score 0 (no)	Score 1 (mild)	Score 2 (moderate)	Score 3 (severe)
Thymus	G1	-	A, C	-	-
	G2	-	B	A	C
	G3	-	-	-	A, B, C
	G4	A, B, C	-	-	-
Bone marrow	G1	-	-	A	-
	G2	-	-	A	-
	G3	-	-	-	A
	G4	A	-	-	-
		A: lymphocyte depletion, B: absence of demarcation between medulla and cortex, C: atropy
